# Supplementary material for: Rituximab and Fibrillary Glomerulonephritis: Interest of B Cell Reconstitution Monitoring
Source: J Clin Med. 2018 Nov 9;7(11):430. doi: 10.3390/jcm7110430 (PMC6262590; doi:10.3390/jcm7110430)
Supplement: Supplementary file 1 [file jcm-07-00430-s001.zip]

Archive with 5 entries (4 files):
- supplementary/
- supplementary/Leibler et al Fig S1 proof.pdf
- supplementary/Leibler et al Fig S1 proof.pptx
- supplementary/Leibler et al Fig S2 proof.pdf
- supplementary/Leibler et al, Fig S2 proof.pptx
